# Supplementary material for: Protective Effects of Grapeseed Proanthocyanidins in Ulcerative Colitis: A Pilot Study Evaluating a Potential Therapeutic Strategy
Source: J Clin Med. 2026 Jan 21;15(2):888. doi: 10.3390/jcm15020888 (PMC12841892; doi:10.3390/jcm15020888)
Supplement: Supplementary file 1 [file jcm-15-00888-s001.zip]

Archive with 1 entries (1 files):
- jcm-4025612-supplementary.pdf
